# Supplementary material for: BrCWM Mutation Disrupted Leaf Flattening in Chinese Cabbage (Brassica rapa L. ssp. pekinensis)
Source: Int J Mol Sci. 2023 Mar 9;24(6):5225. doi: 10.3390/ijms24065225 (PMC10049106; doi:10.3390/ijms24065225)
Supplement: Supplementary file 1 [file ijms-24-05225-s001.zip]

Archive with 1 entries (1 files):
- ijms-2238408-supplementary.docx
